# Supplementary material for: AUT-MENU Project: A Bicentric Intervention Study to Improve the Meal Acceptance of Subjects with Autism Spectrum Disorder
Source: Nutrients. 2026 Jan 4;18(1):165. doi: 10.3390/nu18010165 (PMC12787928; doi:10.3390/nu18010165)
Supplement: Supplementary file 1 [file nutrients-18-00165-s001.zip]

Archive with 1 entries (1 files):
- nutrients-4057315-supplementary.pdf
